# Supplementary material for: Nedosiran in pediatric patients with PH1 and relatively preserved kidney function, a phase 2 study (PHYOX8)
Source: Pediatr Nephrol. 2025 Jan 28;40(6):1939–48. doi: 10.1007/s00467-025-06675-8 (PMC12031765; doi:10.1007/s00467-025-06675-8)
Supplement: Supplementary file 3 — Supplementary Table 1 (XLSX 18 KB) [file 467_2025_6675_MOESM3_ESM.xlsx]

## Sheet: Suppl. Table 1
	Suppl. Table 1. Change from Baseline at Month 6 of Spot Uox:Ucr Ratio Results (excluding ineligible participants per protocol)
	Category or Statistic	Results
		(N=14)
	Baseline [1]
	LS Mean (SE) [2]	382.7 (23.6)
	95% CI for LS Mean [2]	(335.7, 429.8)
	Month 6
	LS Mean Percent Change from Baseline (SE) [2]	-68.5 (7.1)
	95% CI for Percent Change from Baseline [2]	(-83.1, -53.9)
	Averaged over Month 3 to Month 6 [3]
	LS Mean Percent Change from Baseline (SE) [2]	-62.6 (5.1)
	95% CI for Percent Change from Baseline [2]	(-73.9, -51.5)
	Abbreviations: LS, Least Squares; SE, Standard Error; CI, Confidence Interval.
	[1] Baseline spot urine measures calculated as the average of screening results prior to the first dose of study intervention.
	[2] LS Mean and SE are estimated from MMRM model.
	[3] Average estimates based on Day 90, Day 120, Day 150, and Day 180 values.
