# Supplementary material for: Nedosiran in pediatric patients with PH1 and relatively preserved kidney function, a phase 2 study (PHYOX8)
Source: Pediatr Nephrol. 2025 Jan 28;40(6):1939–48. doi: 10.1007/s00467-025-06675-8 (PMC12031765; doi:10.1007/s00467-025-06675-8)
Supplement: Supplementary file 4 — Supplementary Table 2 (XLSX 18 KB) [file 467_2025_6675_MOESM4_ESM.xlsx]

## Sheet: Suppl. Table 2
	Suppl. Table 2. Proportion of Participants with Spot Uox:Ucr ratio 1.0x <= ULN or <= 1.5x ULN through Month 6
	Number and Proportion of Participants	Children age group
		9 to 11 years	6 to <9 years	2 to <6 years	Total
		(N=2)	(N=5)	(N=8)	(N=15)
	Any Visit (%)
	<= 1.0 x ULN	2 (100)	3 (60)	3 (37.5)	8 (53.3)
	<= 1.5 x ULN	2 (100)	5 (100)	7 (87.5)	14 (93.3)
	Day 30 (%)
	<= 1.0 x ULN	0	1 (20)	0	1 (6.7)
	<= 1.5 x ULN	2 (100)	1 (20)	0	3 (20)
	Day 60 (%)
	<= 1.0 x ULN	2 (100)	1 (20)	2 (25)	5 (33.3)
	<= 1.5 x ULN	2 (100)	1 (20)	3 (37.5)	6 (40)
	Day 90 (%)
	<= 1.0 x ULN	2 (100)	0	2 (25)	4 (26.7)
	<= 1.5 x ULN	2 (100)	2 (40)	3 (37.5)	7 (46.7)
	Day 120 (%)
	<= 1.0 x ULN	2 (100)	2 (40)	2 (25)	6 (40)
	<= 1.5 x ULN	2 (100)	3 (60)	4 (50)	9 (60)
	Day 150 (%)
	<= 1.0 x ULN	0	1 (20)	1 (12.5)	2 (13.3)
	<= 1.5 x ULN	0	3 (60)	3 (37.5)	6 (40)
	Day 180 (EOS; %)
	<= 1.0 x ULN	2 (100)	2 (40)	2 (25)	6 (40)
	<= 1.5 x ULN	2 (100)	4 (80)	5 (62.5)	11 (73.3)
	Abbreviations: ULN, upper limit of normal; EOS, end of study.
	Note: Baseline spot urinary measures are calculated as the average of screening results prior to the first dose of study intervention.
