# Supplementary material for: Nedosiran in pediatric patients with PH1 and relatively preserved kidney function, a phase 2 study (PHYOX8)
Source: Pediatr Nephrol. 2025 Jan 28;40(6):1939–48. doi: 10.1007/s00467-025-06675-8 (PMC12031765; doi:10.1007/s00467-025-06675-8)
Supplement: Supplementary file 5 — Supplementary Table 3 (XLSX 18.3 KB) [file 467_2025_6675_MOESM5_ESM.xlsx]

## Sheet: Suppl. Table 3
	Suppl. Table 3 - Summary of eGFR Results
	Visit Result	Children age group
		9 to 11 years	6 to <9 years	2 to <6 years	Total
	Baseline (%) [1]
	N	2	5	8	15
	Mean (SD)	86.5 (6.36)	77.0 (17.33)	70.1 (20.75)	74.6 (18.38)
	Median	86.5	67.0	72.5	78.0
	Min, Max	82, 91	61, 100	39, 97	39, 100
	Day 180 (EOS)
	N	2	5	8	15
	Mean (SD)	87.0 (1.41)	75.4 (23.55)	70.8 (20.24)	74.5 (19.85)
	Median	87.0	69.0	74.6	81.1
	Min, Max	86, 88	47, 109	40, 93	40, 109
	Change from Baseline
	N	2	5	8	15
	Mean (SD)	0.5 (7.78)	-1.6 (8.56)	0.6 (10.03)	-0.1 (8.76)
	Median	0.5	-2.0	1.5	1.0
	Min, Max	-5, 6	-14, 9	-16, 15	-16, 15
	Percent Change from Baseline
	N	2	5	8	15
	Mean (SD)	0.9 (9.06)	-3.4 (12.25)	2.2 (14.65)	0.2 (12.76)
	Median	0.9	-3.0	2.5	2.5
	Min, Max	-5, 7	-23, 9	-24, 20	-24, 20
	Abbreviations: SD, standard deviation; EOS, end of study.
	[1] Baseline is defined as the last non-missing value prior to the first dose of study intervention.
