# Supplementary material for: Nedosiran in pediatric patients with PH1 and relatively preserved kidney function, a phase 2 study (PHYOX8)
Source: Pediatr Nephrol. 2025 Jan 28;40(6):1939–48. doi: 10.1007/s00467-025-06675-8 (PMC12031765; doi:10.1007/s00467-025-06675-8)
Supplement: Supplementary file 6 — Supplementary Table 4 (XLSX 18 KB) [file 467_2025_6675_MOESM6_ESM.xlsx]

## Sheet: Suppl. Table 4
	Suppl. Table 4 - Summary of Plasma Oxalate Results
	Visit Result	Children age group
		9 to 11 years	6 to <9 years	2 to <6 years	Total
	Baseline (%) [1]
	N	2	5	8	15
	Mean (SD)	6.4 (6.4)	11 (4.7)	14.1 (4.9)	12.1 (5.40)
	Median	6.5	12	12.5	12
	Min, Max	2, 11	3, 16	9, 24	2, 24
	Day 180 (EOS)
	N	0	4	6	10
	Mean (SD)		6 (1.7)	7.2 (2.2)	6.8 (2.04)
	Median		6	7	6.5
	Min, Max		4, 8	5, 11	4, 11
	Change from Baseline
	N	0	4	6	10
	Mean (SD)		-4.6 (4.98)	-5.7 (2.5)	-5.3 (3.4)
	Median		-6	-5.5	-5.5
	Min, Max		-9, 2	-9, -3	-9, 2
	Percent Change from Baseline
	N	0	4	6	10
	Mean (SD)		-22.1 (60.8)	-42.4 (14.2)	-34.3 (38.09)
	Median		-43.18	-37.72	-39.23
	Min, Max		-69.2, 66.67	-64.3, -27.3	-69.2, 66.67
	Abbreviations: SD, standard deviation; EOS, end of study.
	[1] Baseline is defined as the last non-missing value prior to the first dose of study intervention.
