# Supplementary material for: Nedosiran in pediatric patients with PH1 and relatively preserved kidney function, a phase 2 study (PHYOX8)
Source: Pediatr Nephrol. 2025 Jan 28;40(6):1939–48. doi: 10.1007/s00467-025-06675-8 (PMC12031765; doi:10.1007/s00467-025-06675-8)
Supplement: Supplementary file 7 — Supplementary Table 5 (XLSX 20 KB) [file 467_2025_6675_MOESM7_ESM.xlsx]

## Sheet: Suppl. Table 5
	Suppl. Table 5 - Change from Baseline at Month 6 in Kidney Stones
	Result	Children age group
		9 to 11 years	6 to <9 years	2 to <6 years	Total
	Ultrasound Sum of Measured and Calculated Stone Surface Areas (mm2)
	Baseline [1]
	N [2]	0	4	5	9
	Mean (SD)	-	276.5 (274.62)	303.6 (262.32)	291.6 (250.78)
	Median	-	248.0	228.0	228.0
	Min, Max	-	20, 590	85, 755	20, 755
	Day 180 (EOS)
	N [2]	0	4	4	8
	Mean (SD)	-	210.3 (258.37)	289.8 (198.26)	250.0 (217.40)
	Median	-	110.0	217.0	184.0
	Min, Max	-	33, 588	143, 582	33, 588
	Change from Baseline
	N [2]	0	4	4	8
	Mean (SD)	-	-66.3 (127.84)	-68.5 (84.76)	-67.4 (100.42)
	Median	-	-10.5	-66.0	-33.0
	Min, Max	-	-257, 13	-173, 31	-257, 31
	Percent Change from Baseline
	N [2]	0	4	4	8
	Mean (SD)	-	-5.5 (53.14)	-14.8 (23.47)	-10.1 (38.36)
	Median	-	-13.0	-19.9	-19.9
	Min, Max	-	-61, 65	-37, 18	-61, 65
	Ultrasound Total Number of Stones Measurable
	Baseline [1]
	N [2]	0	4	5	9
	Mean (SD)	-	10.5 (9.33)	12.8 (8.87)	11.8 (8.57)
	Median	-	11	10	10
	Min, Max	-	1, 19	4, 27	1, 27
	Day 180 (EOS)
	N [2]	0	4	4	8
	Mean (SD)	-	8.8 (9.64)	14.0 (8.76)	11.4 (8.98)
	Median	-	5.0	11.5	7.5
	Min, Max	-	2, 23	7, 26	2, 26
	Change from Baseline
	N [2]	0	4	4	8
	Mean (SD)	-	-1.8 (7.04)	-1.0 (1.41)	-1.4 (4.72)
	Median	-	0.5	0.5	0.0
	Min, Max	-	-12, 4	-3, 0	-12, 4
	Percent Change from Baseline
	N [2]	0	4	4	8
	Mean (SD)	-	13.6 (68.67)	-8.4 (14.49)	2.6 (47.43)
	Median	-	10.5	-1.9	0.0
	Min, Max	-	-67, 100	-30, 0	-67, 100
	Kidney Stone Episodes in Last 12 Months prior to Screening
	Number of participants with events, n (%)	0	4 (80.0)	4 (50.0)	8 (53.3)
	Total number of events	0	6	6	12
	Total number of years exposed	2	5	8	15
	Annualized stone event rate	0	1.20	0.75	0.80
	Kidney Stone Episodes during study period [3]
	Number of participants with events, n (%)	0	2 (40.0)	2 (25.0)	4 (26.7)
	Total number of events	0	5	4	9
	Total number of years exposed	1.08	2.59	4.26	7.93
	Annualized stone event rate	0	1.92	0.94	1.15
	Abbreviations: SD, standard deviation; EOS, end of study.
	[1] Baseline is defined as the last non-missing value prior to the first dose of study intervention.
	[2] N includes participants with measurable kidney stones at baseline only.
	[3] Number of years exposed during study period is the total elapsed time between the first dose date and last day of visit in the study, divided by 365.25. Annualized stone event rate (number of stone events per year per person) is derived as number of stone events in the exposure period / total number of years exposed.
