# Supplementary material for: Nedosiran in pediatric patients with PH1 and relatively preserved kidney function, a phase 2 study (PHYOX8)
Source: Pediatr Nephrol. 2025 Jan 28;40(6):1939–48. doi: 10.1007/s00467-025-06675-8 (PMC12031765; doi:10.1007/s00467-025-06675-8)
Supplement: Supplementary file 8 — Supplementary Table 6 (XLSX 18 KB) [file 467_2025_6675_MOESM8_ESM.xlsx]

## Sheet: Suppl. Table 6
	Suppl. Table 6. Summary of Antidrug Antibody Test Results
	Visit Result	Children age group
		9 to 11 years	6 to <9 years	2 to <6 years	Total
		(N=2)	(N=5)	(N=8)	(N=15)
	Baseline (%) [1]
	Positive	0	1 (20)	0	1 (6.7)
	Negative	2 (100)	4 (80)	8 (100)	14 (93.3)
	Day 30 (%)
	Positive	0	1 (20)	0	1 (6.7)
	Negative	2 (100)	4 (80)	8 (100)	14 (93.3)
	Day 90 (%)
	Positive	0	1 (20)	0	1 (6.7)
	Negative	2 (100)	4 (80)	8 (100)	14 (93.3)
	Day 150 (%)
	Positive	0	0	0	0
	Negative	2 (100)	5 (100)	8 (100)	15 (100)
	Day 180 (EOS; %)
	Positive	0	1 (20)	0	1 (6.7)
	Negative	2 (100)	4 (80)	8 (100)	14 (93.3)
	Abbreviations: EOS, end of study.
	Note: Percentages are based on the number of participants with a nonmissing value at the specified visit.
	[1] Baseline is defined as the last non-missing value prior to the first dose of study intervention.
